# Supplementary material for: Formation of Organic Fouling during Membrane Desalination: The Effect of Divalent Cations and the Use of an Online Visual Monitoring Method
Source: Membranes (Basel). 2022 Nov 23;12(12):1177. doi: 10.3390/membranes12121177 (PMC9783477; doi:10.3390/membranes12121177)
Supplement: Supplementary file 1 [file membranes-12-01177-s001.zip]

Archive with 1 entries (1 files):
- membranes-2019368-supplementary.pdf
